# Supplementary material for: Two new species of Oreocharis (Gesneriaceae) from Fan Si Pan, the highest mountain in Vietnam
Source: PhytoKeys. 2018 Jan 29;(94):95–106. doi: 10.3897/phytokeys.94.21329 (PMC5799783; doi:10.3897/phytokeys.94.21329)
Supplement: XML Treatment for Oreocharis grandiflora [file phytokeys.94.21329-treatment1.xml]

<!DOCTYPE tp:taxon-treatment
  PUBLIC "-//TaxonX//DTD Taxonomic Treatment Publishing DTD v0 20100105//EN" "tax-treatment-NSO.dtd">
<tp:taxon-treatment xmlns:tp="http://www.plazi.org/taxpub"><tp:treatment-meta><kwd-group><label>Taxon classification</label><kwd><named-content xmlns:xlink="http://www.w3.org/1999/xlink" content-type="kingdom">Plantae</named-content></kwd><kwd><named-content xmlns:xlink="http://www.w3.org/1999/xlink" content-type="order">Passeriformes</named-content></kwd><kwd><named-content xmlns:xlink="http://www.w3.org/1999/xlink" content-type="family">Paramythiidae</named-content></kwd></kwd-group><mixed-citation publication-type="journal"><person-group><name><surname>Chen</surname><given-names>Wen Hong</given-names></name><name><surname>Nguyen</surname><given-names>Quang Hieu</given-names></name><name><surname>Chen</surname><given-names>Run Zheng</given-names></name><name><surname>Nguyen</surname><given-names>Tien Hiep</given-names></name><name><surname>Nguyen</surname><given-names>Sinh Khang</given-names></name><name><surname>Nguyen</surname><given-names>Van Tap</given-names></name><name><surname>Möller</surname><given-names>Michael</given-names></name><name><surname>Middleton</surname><given-names>David J.</given-names></name><name><surname>Shui</surname><given-names>Yu-Min</given-names></name></person-group><article-title>Two new species of <italic><tp:taxon-name><tp:taxon-name-part taxon-name-part-type="genus" reg="Oreocharis">Oreocharis</tp:taxon-name-part></tp:taxon-name></italic> (<tp:taxon-name><tp:taxon-name-part taxon-name-part-type="family">Gesneriaceae</tp:taxon-name-part></tp:taxon-name>) from Fan Si Pan, the highest mountain in Vietnam</article-title><source>PhytoKeys</source><day>29</day><month>1</month><year>2018</year><volume>2018</volume><issue>94</issue><fpage>95</fpage><lpage>106</lpage><pub-id pub-id-type="doi">10.3897/phytokeys.94.21329</pub-id></mixed-citation></tp:treatment-meta><tp:nomenclature><tp:taxon-name>
            <tp:taxon-name-part taxon-name-part-type="genus" reg="Oreocharis">Oreocharis</tp:taxon-name-part>
            <tp:taxon-name-part taxon-name-part-type="species" reg="grandiflora">grandiflora</tp:taxon-name-part>
            <object-id xmlns:xlink="http://www.w3.org/1999/xlink" content-type="ipni" xlink:type="simple">urn:lsid:ipni.org:names:77175492-1</object-id>
          </tp:taxon-name><tp:taxon-authority>W.H.Chen, Q.H.Nguyen &amp; Y.M.Shui</tp:taxon-authority><tp:taxon-status xmlns:xlink="http://www.w3.org/1999/xlink" xlink:type="simple">sp. nov.</tp:taxon-status><xref ref-type="fig" rid="F1">Figs 1A–F</xref><xref ref-type="fig" rid="F3">, 3</xref></tp:nomenclature><tp:treatment-sec sec-type="diagnosis" id="SECID0EYJAC"><title>Diagnosis.</title><p>This new species is similar to <italic><tp:taxon-name><tp:taxon-name-part taxon-name-part-type="genus" reg="Oreocharis">O.</tp:taxon-name-part> <tp:taxon-name-part taxon-name-part-type="species" reg="flavida">flavida</tp:taxon-name-part></tp:taxon-name></italic> in the orange colour of the corolla, but differs from the latter by its much larger corolla (3.3–3.6 cm long vs. 1.5–1.7 cm), the shape of the corolla tube (infundibuliform vs. campanulate) and the reniform anthers which are coherent in two pairs (vs. horseshoe-shaped and not coherent). The two species further differ by the narrowly oblong or elliptic leaf blades in the new taxon (vs. ovate-elliptic to broadly ovate), cuneate leaf base (vs. cordate to rounded), the glandular villous indumentum on the outer surface of the calyx lobes (vs. eglandular villous).</p></tp:treatment-sec><tp:treatment-sec sec-type="material" id="SECID0EJKAC"><title>Type.</title><p>VIETNAM. Lao Cai, Sa Pa distr., Ta Phin cave, in secondary forests, on cliffs nearby waterfalls, <named-content xmlns:xlink="http://www.w3.org/1999/xlink" content-type="dwc:verbatimCoordinates" xlink:type="simple"><named-content content-type="geo-json" specific-use="{&#34;type&#34;:&#34;Point&#34;,&#34;coordinates&#34;:[103.775133,22.345461]}" id="NCID0ESKAC" xlink:type="simple">22°20'43.66"N, 103°46'30.48"E</named-content></named-content>, 2017 m elevation, 30 October 2012, type specimen from a plant cultivated in an experimental greenhouse at Kunming Botanic Garden, 7 September 2013, <italic>Y.M. Shui</italic> et al. <italic>B2013-550</italic> (holotype, KUN!; isotype: Herbarium of the Centre for Plant Conservation, Vietnam Union of Science and Technology Associations, Hanoi!).</p><p>Perennial herbs. Leaves in basal rosette. Petiole 2.2–2.6 cm long, with dense white glandular hairs; leaf blade coriaceous, narrowly oblong or elliptic, 4–6 × 1.8–3.5 cm, adaxially and abaxially covered by white glandular hairs, more densely on veins, base narrowly cuneate, apex acute, margin crenate; lateral veins 4–5 on each side of the midrib, adaxially depressed, abaxially prominent. Inflorescences axillary, 1–4-flowered. Peduncles 6–12 cm long, with white glandular hairs; bracts 2, lanceolate, 5.6–6 × 1.1–1.2 mm, abaxially covered by white glandular hairs. Pedicel 1.5–1.8 cm long. Calyx 5-lobed from base, lobes equal, linear-lanceolate, 7–8 × 1.1–1.2 mm, entire, adaxially glabrous, abaxially with white glandular hairs. Corolla deep orange, slightly bilabiate, 3.3–3.6 cm long, inside pubescent, outside with white glandular short hairs; tube infundibuliform, 2–2.2 cm long, 2.7–3 mm in diam. at base and 8–9 mm in diam. at throat; adaxial lip 2-lobed, lobes suborbicular, 8.5–9 × 11–12 mm, apex obtuse; abaxial lip 3-lobed, lobes suborbicular, slightly equal, 13–14 × 8–9 mm, apex more or less rounded. Stamens 4, anthers coherent in two pairs, filaments adnate to base of corolla tube, adaxial stamens 2–2.2 cm long, abaxial stamens 2.6–2.8 cm long; filaments with white glandular hairs; anthers reniform, basifixed; staminode 1, adnate to base of corolla tube, 5–6 mm long. Pistil 3.1–3.5 cm long when mature; ovary cylindrical, 2–2.2 cm long, glabrous; style 1–1.3 cm long, with white glandular hairs; stigma 1, flattened with central depression. Disc ringlike, yellowish, 2–3 mm high. Capsule straight, cylindrical, 2.1–2.5 cm long.</p></tp:treatment-sec><tp:treatment-sec sec-type="distribution" id="SECID0E3KAC"><title>Distribution, habitat and phenology.</title><p>This new species is endemic to Sa Pa, northern Vietnam and grows densely on cliffs by waterfalls along deep valleys in evergreen broad-leaved forests, at an elevation of around 1800–2010 m. Flowering from August to October and fruiting from September to October.</p></tp:treatment-sec><tp:treatment-sec sec-type="etymology" id="SECID0EBLAC"><title>Etymology.</title><p>The species epithet refers to the large size of the flowers. Based on the authors’ observation and other relevant publications (<xref ref-type="bibr" rid="B26">Wang et al. 1990</xref>, <xref ref-type="bibr" rid="B27">1998</xref>), the new species has one of the largest flowers in <italic><tp:taxon-name><tp:taxon-name-part taxon-name-part-type="genus" reg="Oreocharis">Oreocharis</tp:taxon-name-part></tp:taxon-name></italic>.</p></tp:treatment-sec><tp:treatment-sec sec-type="conservation status" id="SECID0EWLAC"><title>Conservation status.</title><p>This new species appears to be restricted to a very moist habitat in Sa Pa, Lao Cai Province, northern Vietnam. It grows on several steep cliffs at 1800–2100 m elevation by waterfalls with flowing water throughout the year (Fig. <xref ref-type="fig" rid="F1">1A</xref>). It flowers during the rainy season (September to October), during which the locality is inaccessible. This is likely the reason why it had not previously been discovered. It is naturally protected by its inaccessible habitat on the cliffs. According to our observations in the field, the two known populations harbour about 100 mature individuals in each. In fact, there are many waterfalls at this altitudinal range and, thus, the real number of populations and individuals may <!--PageBreak-->be higher. Nevertheless, its unusually humid habitat might be affected by climate change-induced droughts. Overall however, the species has been classified as “Data Deficient” [<abbrev xmlns:xlink="http://www.w3.org/1999/xlink" xlink:title="Data Deficient" id="ABBRID0ECMAC" xlink:type="simple">DD</abbrev>] following IUCN Red List Categories and Criteria (<xref ref-type="bibr" rid="B8">IUCN 2012</xref>).</p><fig id="F1" position="float" orientation="portrait"><label>Figure 1.</label><caption><p>
                <italic><tp:taxon-name><tp:taxon-name-part taxon-name-part-type="genus" reg="Oreocharis">Oreocharis</tp:taxon-name-part> <tp:taxon-name-part taxon-name-part-type="species" reg="grandiflora">grandiflora</tp:taxon-name-part></tp:taxon-name></italic> W.H.Chen, Q.H.Nguyen &amp; Y.M.Shui, sp. nov. (<bold>A–F</bold>) and <italic><tp:taxon-name><tp:taxon-name-part taxon-name-part-type="genus" reg="Oreocharis">O.</tp:taxon-name-part> <tp:taxon-name-part taxon-name-part-type="species" reg="flavida">flavida</tp:taxon-name-part></tp:taxon-name></italic> Merr. (<bold>G–I</bold>) <bold>A</bold> Habitat (red arrows indicate position of plants in the field) <bold>B</bold> Mature plant <bold>C</bold> Abaxial leaf surface <bold>D</bold> Front view of flower <bold>E</bold> Lateral view of flower <bold>F</bold> Opened corolla, pistil, disc and calyx <bold>G</bold> Plant <bold>H</bold> Inflorescence and open flowers <bold>I</bold> Dissected flower, showing corolla with free anthers, pistil, disc and calyx. Scale bars: <bold>A, C–F</bold> = 1 cm; <bold>B,G</bold> = 2 cm; <bold>H, I</bold> = 5 mm. All photographs by Yu-Min Shui.</p></caption><graphic xmlns:xlink="http://www.w3.org/1999/xlink" xlink:href="phytokeys-94-095-g001.jpg" position="float" orientation="portrait" xlink:type="simple" id="oo_182229.jpg"/></fig></tp:treatment-sec><tp:treatment-sec sec-type="material" id="SECID0EJOAC"><title>Additional specimens examined.</title><p>VIETNAM. Lao Cai, Sa Pa distr., Ta Phin cave, in secondary forests, <named-content xmlns:xlink="http://www.w3.org/1999/xlink" content-type="dwc:verbatimCoordinates" xlink:type="simple"><named-content content-type="geo-json" specific-use="{&#34;type&#34;:&#34;Point&#34;,&#34;coordinates&#34;:[103.775133,22.345461]}" id="NCID0ESOAC" xlink:type="simple">22°20'43.66"N, 103°46'30.48"E</named-content></named-content>, 2017 m elevation, 30 October 2012, in fruit, <italic>Q.H.Nguyen, T.H.Nguyen, Y. M. Shui, Y. K. Sima, S. X. Yang, Z. Zhou, J. Liu CK687</italic> (KUN!, Herbarium of the Centre for Plant Conservation, Vietnam Union of Science and Technology Associations, Hanoi!).</p></tp:treatment-sec><tp:treatment-sec sec-type="notes" id="SECID0EZOAC"><title>Notes.</title><p>This new species resembles <italic><tp:taxon-name><tp:taxon-name-part taxon-name-part-type="genus" reg="Oreocharis">Oreocharis</tp:taxon-name-part> <tp:taxon-name-part taxon-name-part-type="species" reg="flavida">flavida</tp:taxon-name-part></tp:taxon-name></italic>, but differs in the characters in Table <xref ref-type="table" rid="T1">1</xref> (see also Fig. <xref ref-type="fig" rid="F1">1</xref>). Additionally, the corolla size range is larger than any other species in the former delimitation of <italic><tp:taxon-name><tp:taxon-name-part taxon-name-part-type="genus" reg="Oreocharis">Oreocharis</tp:taxon-name-part></tp:taxon-name></italic>. In size and shape, the corolla of the new species resembles that of <italic><tp:taxon-name><tp:taxon-name-part taxon-name-part-type="genus" reg="Oreocharis">Oreocharis</tp:taxon-name-part> <tp:taxon-name-part taxon-name-part-type="species" reg="ronganensis">ronganensis</tp:taxon-name-part></tp:taxon-name></italic> (K.Y. Pan) Mich. Möller &amp; A. Weber (formerly <italic><tp:taxon-name><tp:taxon-name-part taxon-name-part-type="genus" reg="Ancylostemon">Ancylostemon</tp:taxon-name-part> <tp:taxon-name-part taxon-name-part-type="species" reg="ronganensis">ronganensis</tp:taxon-name-part></tp:taxon-name></italic> K.Y. Pan), but in the latter the corolla is pink, not deep orange. This is a rare colour in <italic><tp:taxon-name><tp:taxon-name-part taxon-name-part-type="genus" reg="Oreocharis">Oreocharis</tp:taxon-name-part></tp:taxon-name></italic> <italic>s.l.</italic>, since only about six of the &gt;106 species have a corolla of such an intensely deep orange colour.</p><table-wrap id="T1" position="float" orientation="portrait"><label>Table 1.</label><caption><p>Morphological comparison between <italic><tp:taxon-name><tp:taxon-name-part taxon-name-part-type="genus" reg="Oreocharis">Oreocharis</tp:taxon-name-part> <tp:taxon-name-part taxon-name-part-type="species" reg="grandiflora">grandiflora</tp:taxon-name-part></tp:taxon-name></italic> sp. nov. and <italic><tp:taxon-name><tp:taxon-name-part taxon-name-part-type="genus" reg="Oreocharis">O.</tp:taxon-name-part> <tp:taxon-name-part taxon-name-part-type="species" reg="flavida">flavida</tp:taxon-name-part></tp:taxon-name></italic> Merr.</p></caption><table id="TID0E2LAC" rules="all"><tbody><tr><th rowspan="1" colspan="1">Character</th><th rowspan="1" colspan="1">
                    <italic><tp:taxon-name><tp:taxon-name-part taxon-name-part-type="genus" reg="Oreocharis">O.</tp:taxon-name-part> <tp:taxon-name-part taxon-name-part-type="species" reg="grandiflora">grandiflora</tp:taxon-name-part></tp:taxon-name></italic> sp. nov.</th><th rowspan="1" colspan="1">
                    <italic><tp:taxon-name><tp:taxon-name-part taxon-name-part-type="genus" reg="Oreocharis">O.</tp:taxon-name-part> <tp:taxon-name-part taxon-name-part-type="species" reg="flavida">flavida</tp:taxon-name-part></tp:taxon-name></italic>
                  </th></tr><tr><td rowspan="1" colspan="1">
                    <bold>Petiole</bold>
                  </td><td rowspan="1" colspan="1">2.2–2.6 cm long, white long glandular hairs</td><td rowspan="1" colspan="1">13–16 cm long, densely pale brown villous or woolly</td></tr><tr><td rowspan="1" colspan="1">
                    <bold>Leaf blade</bold>
                  </td><td rowspan="1" colspan="1">narrowly oblong or elliptic, 4–6 × 1.8–3.5 cm, adaxially and abaxially glandular, densely glandular on veins</td><td rowspan="1" colspan="1">ovate-elliptic to broadly ovate, 4–10 × 2–7.2 cm, adaxially densely pubescent, abaxially densely brown woolly, more densely along veins</td></tr><tr><td rowspan="1" colspan="1">
                    <bold>Leaf base</bold>
                  </td><td rowspan="1" colspan="1">cuneate</td><td rowspan="1" colspan="1">cordate to rounded</td></tr><tr><td rowspan="1" colspan="1">
                    <bold>Peduncle</bold>
                  </td><td rowspan="1" colspan="1">densely glandular</td><td rowspan="1" colspan="1">densely pale brown woolly</td></tr><tr><td rowspan="1" colspan="1">
                    <bold>Calyx</bold>
                  </td><td rowspan="1" colspan="1">outside glandular</td><td rowspan="1" colspan="1">outside eglandular villous</td></tr><tr><td rowspan="1" colspan="1">
                    <bold>Corolla</bold>
                  </td><td rowspan="1" colspan="1">3.3–3.6 cm long, outside white glandular</td><td rowspan="1" colspan="1">1.5–1.7 cm long, outside sparsely pubescent</td></tr><tr><td rowspan="1" colspan="1">
                    <bold>Corolla tube</bold>
                  </td><td rowspan="1" colspan="1">infundibuliform</td><td rowspan="1" colspan="1">campanulate</td></tr><tr><td rowspan="1" colspan="1">
                    <bold>Corolla lips</bold>
                  </td><td rowspan="1" colspan="1">adaxial lobes 8.5–9 × 11–12 mm, apex obtuse; abaxial lip 3-lobed, lobes 13–14 ×8–9 mm</td><td rowspan="1" colspan="1">all lobes slightly equal, 3–6 × 3–5 mm.</td></tr><tr><td rowspan="1" colspan="1">
                    <bold>Stamens</bold>
                  </td><td rowspan="1" colspan="1">4, anthers coherent in two pairs; anthers reniform</td><td rowspan="1" colspan="1">4, anthers not coherent; anthers horseshoe-shaped</td></tr><tr><td rowspan="1" colspan="1">
                    <bold>stigma</bold>
                  </td><td rowspan="1" colspan="1">1</td><td rowspan="1" colspan="1">2</td></tr><tr><td rowspan="1" colspan="1">
                    <bold>disc</bold>
                  </td><td rowspan="1" colspan="1">2–3 mm tall</td><td rowspan="1" colspan="1">1 mm tall</td></tr></tbody></table></table-wrap></tp:treatment-sec><tp:treatment-sec><!--Section generated to contain objects referenced in tp:taxon-treatment.--><fig id="F3" position="float" orientation="portrait"><label>Figure 3.</label><caption><p>
                <italic><tp:taxon-name><tp:taxon-name-part taxon-name-part-type="genus" reg="Oreocharis">Oreocharis</tp:taxon-name-part> <tp:taxon-name-part taxon-name-part-type="species" reg="grandiflora">grandiflora</tp:taxon-name-part></tp:taxon-name></italic> W.H.Chen, Q.H.Nguyen &amp; Y.M.Shui, sp. nov. (all drawings based on the holotype <italic>Y.M. Shui</italic> et al. <italic>B2013-550</italic> in KUN, drawn by Y.F. Shui) <bold>A</bold> Habit <bold>B</bold> Opened corolla showing corolla lobes and two pairs of stamens <bold>C</bold> pistil at stigma receptivity and calyx.</p></caption><graphic xmlns:xlink="http://www.w3.org/1999/xlink" xlink:href="phytokeys-94-095-g003.jpg" position="float" orientation="portrait" xlink:type="simple" id="oo_182231.jpg"/></fig></tp:treatment-sec><ref-list><ref id="B26"><mixed-citation xmlns:xlink="http://www.w3.org/1999/xlink" xlink:type="simple">
          <person-group><name name-style="western"><surname>Wang</surname><given-names>WT</given-names></name><name name-style="western"><surname>Pan</surname><given-names>KY</given-names></name><name name-style="western"><surname>Li</surname><given-names>ZY</given-names></name></person-group> (<year>1990</year>) <article-title><tp:taxon-name><tp:taxon-name-part taxon-name-part-type="family">Gesneriaceae</tp:taxon-name-part></tp:taxon-name>.</article-title> In: <person-group><name name-style="western"><surname>Wang</surname><given-names>WT</given-names></name></person-group> (<role>Ed.</role>) <issue-title>Flora Reipublicae Popularis Sinicae vol.</issue-title> <source>69. Science Press, Beijing</source>, <fpage>190</fpage>–<lpage>203</lpage>.</mixed-citation></ref><ref id="B27"><mixed-citation xmlns:xlink="http://www.w3.org/1999/xlink" xlink:type="simple">
          <person-group><name name-style="western"><surname>Wang</surname><given-names>WT</given-names></name><name name-style="western"><surname>Pan</surname><given-names>KY</given-names></name><name name-style="western"><surname>Li</surname><given-names>ZY</given-names></name><name name-style="western"><surname>Weitzman</surname><given-names>AL</given-names></name><name name-style="western"><surname>Skog</surname><given-names>LE</given-names></name></person-group> (<year>1998</year>) <article-title><tp:taxon-name><tp:taxon-name-part taxon-name-part-type="family">Gesneriaceae</tp:taxon-name-part></tp:taxon-name>.</article-title> In: <person-group><name name-style="western"><surname>Wu</surname><given-names>ZY</given-names></name><name name-style="western"><surname>Raven</surname><given-names>PH</given-names></name></person-group> (<role>Eds</role>) <issue-title>Flora of China vol.</issue-title> <source>18. Science Press, Beijing &amp; Missouri Bot Garden, St. Louis</source>, <fpage>268</fpage>–<lpage>272</lpage>.</mixed-citation></ref><ref id="B8"><mixed-citation xmlns:xlink="http://www.w3.org/1999/xlink" xlink:type="simple">
          <institution xlink:type="simple">IUCN</institution> (<year>2012</year>) IUCN red list categories and criteria, Version 3.1 (2<sup>nd</sup> edn). IUCN Species Survival Commission, Gland &amp; Cambridge. Available from: <ext-link xlink:type="simple" ext-link-type="uri" xlink:href="http://www.iucnredlist.org/technical-documents/categories-and-criteria">http://www.iucnredlist.org/technical-documents/categories-and-criteria</ext-link></mixed-citation></ref></ref-list></tp:taxon-treatment>
