# Supplementary material for: Two new species of Oreocharis (Gesneriaceae) from Fan Si Pan, the highest mountain in Vietnam
Source: PhytoKeys. 2018 Jan 29;(94):95–106. doi: 10.3897/phytokeys.94.21329 (PMC5799783; doi:10.3897/phytokeys.94.21329)
Supplement: XML Treatment for Oreocharis longituba [file phytokeys.94.21329-treatment2.xml]

<!DOCTYPE tp:taxon-treatment
  PUBLIC "-//TaxonX//DTD Taxonomic Treatment Publishing DTD v0 20100105//EN" "tax-treatment-NSO.dtd">
<tp:taxon-treatment xmlns:tp="http://www.plazi.org/taxpub"><tp:treatment-meta><kwd-group><label>Taxon classification</label><kwd><named-content xmlns:xlink="http://www.w3.org/1999/xlink" content-type="kingdom">Plantae</named-content></kwd><kwd><named-content xmlns:xlink="http://www.w3.org/1999/xlink" content-type="order">Passeriformes</named-content></kwd><kwd><named-content xmlns:xlink="http://www.w3.org/1999/xlink" content-type="family">Paramythiidae</named-content></kwd></kwd-group><mixed-citation publication-type="journal"><person-group><name><surname>Chen</surname><given-names>Wen Hong</given-names></name><name><surname>Nguyen</surname><given-names>Quang Hieu</given-names></name><name><surname>Chen</surname><given-names>Run Zheng</given-names></name><name><surname>Nguyen</surname><given-names>Tien Hiep</given-names></name><name><surname>Nguyen</surname><given-names>Sinh Khang</given-names></name><name><surname>Nguyen</surname><given-names>Van Tap</given-names></name><name><surname>Möller</surname><given-names>Michael</given-names></name><name><surname>Middleton</surname><given-names>David J.</given-names></name><name><surname>Shui</surname><given-names>Yu-Min</given-names></name></person-group><article-title>Two new species of <italic><tp:taxon-name><tp:taxon-name-part taxon-name-part-type="genus" reg="Oreocharis">Oreocharis</tp:taxon-name-part></tp:taxon-name></italic> (<tp:taxon-name><tp:taxon-name-part taxon-name-part-type="family">Gesneriaceae</tp:taxon-name-part></tp:taxon-name>) from Fan Si Pan, the highest mountain in Vietnam</article-title><source>PhytoKeys</source><day>29</day><month>1</month><year>2018</year><volume>2018</volume><issue>94</issue><fpage>95</fpage><lpage>106</lpage><pub-id pub-id-type="doi">10.3897/phytokeys.94.21329</pub-id></mixed-citation></tp:treatment-meta><tp:nomenclature><tp:taxon-name>
            <tp:taxon-name-part taxon-name-part-type="genus" reg="Oreocharis">Oreocharis</tp:taxon-name-part>
            <tp:taxon-name-part taxon-name-part-type="species" reg="longituba">longituba</tp:taxon-name-part>
            <object-id xmlns:xlink="http://www.w3.org/1999/xlink" content-type="ipni" xlink:type="simple">urn:lsid:ipni.org:names:77175493-1</object-id>
          </tp:taxon-name><tp:taxon-authority>W.H.Chen, Q.H.Nguyen &amp; Y.M.Shui</tp:taxon-authority><tp:taxon-status xmlns:xlink="http://www.w3.org/1999/xlink" xlink:type="simple">sp. nov.</tp:taxon-status><xref ref-type="fig" rid="F2">Figs 2A–H</xref><xref ref-type="fig" rid="F4">, 4</xref><!--PageBreak--></tp:nomenclature><tp:treatment-sec sec-type="diagnosis" id="SECID0E6IAE"><title>Diagnosis.</title><p>This new species is similar to <italic><tp:taxon-name><tp:taxon-name-part taxon-name-part-type="genus" reg="Oreocharis">O.</tp:taxon-name-part> <tp:taxon-name-part taxon-name-part-type="species" reg="hirsuta">hirsuta</tp:taxon-name-part></tp:taxon-name></italic> Barnett from Thailand, but differs from it in its pubescent petioles (vs. hirsute), (sub)orbicular leaves (vs. narrowly ovate or lanceolate), rounded leaf apex (vs. acute to short acuminate), crenate leaf margin (vs. bi-serrate), narrowly infundibuliform corolla tube (vs. tubular), anthers coherent in pairs (vs. free) and glabrous filaments (vs. hirsute).</p><!--PageBreak--></tp:treatment-sec><tp:treatment-sec sec-type="material" id="SECID0ERJAE"><title>Type.</title><p>VIETNAM. Lao Cai, Sa Pa distr., Ta Phin cave, in secondary forests, <named-content xmlns:xlink="http://www.w3.org/1999/xlink" content-type="dwc:verbatimCoordinates" xlink:type="simple"><named-content content-type="geo-json" specific-use="{&#34;type&#34;:&#34;Point&#34;,&#34;coordinates&#34;:[103.770272,22.348467]}" id="NCID0E1JAE" xlink:type="simple">22°20'54.48"N, 103°46'12.98"E</named-content></named-content>, 1879 m elevation, 30 October 2012, type specimens from plants cultivated in an experimental greenhouse at Kunming Botanic Garden, 7 September, 2013, <italic>Y.M. Shui</italic> et al. <italic>B2013-551</italic> (holotype, KUN!; isotype, Herbarium of the Centre for Plant Conservation, Vietnam Union of Science and Technology Associations, Hanoi!).</p><p>Perennial herb. Leaves in basal rosette. Petiole 4–7 cm long, densely long pubescent; leaf blade (sub)orbicular, 3–9 × 2.4–8.9 cm, adaxially sparsely hirsute, abaxially <!--PageBreak-->pubescent, more densely so on venation, base cordate, apex rounded, margin crenate; lateral veins 5–6 pairs, adaxially depressed, abaxially prominent. Inflorescences axillary, 1–2-flowered. Peduncles 8–11 cm long, densely white villous; bracts 2, linear-lanceolate, 5–22 × 0.7–1.2 mm, adaxially subglabrous, abaxially pubescent; pedicel 1.8–2 cm, pubescent. Calyx 5-parted almost from base, segments linear-lanceolate, 8–15 × 1–4 mm, margin dentate, adaxially glabrous, abaxially white hispid. Corolla yellow, bilabiate, 3–3.5 cm long, inside pubescent, outside white glandular; tube narrowly infundibuliform, 2–2.5 cm long, 3–3.5 mm in diam. at base and 6–7 mm in diam. at throat; adaxial lip 6.5–7 mm long, 2-lobed, lobes suborbicular, 3.3–3.5 × 3.5–3.8 mm, apex obtuse; abaxial lip 3-lobed, lobes sub-oblong, almost equal, 8–10 × 6–8 mm, apex obtuse. Stamens 4, anthers coherent in two pairs, adaxial stamens 5–7 mm long, adnate to corolla tube 1.2–1.5 mm from base, abaxial stamens 7.5–8 mm long, adnate to corolla tube 1–1.2 mm from base; filaments glabrous; anthers round, basifixed, dehiscing longitudinally; staminode 1, 2.5–3 mm long, adnate to corolla tube 6–7 mm from base. Pistil 1.7–2.1 cm long when mature; ovary cylindrical, 1.2–1.4 cm long, glabrous, 2-locular; style 5–7 mm long, white pubescent; stigma 1, flattened with a central depression. Disc cylindrical, yellowish, 2.8–3 mm high, margin shallowly dentate. Capsule straight, cylindrical, 3–5 cm long. Seeds oblong, 1.1–1.2 mm long.</p></tp:treatment-sec><tp:treatment-sec sec-type="distribution" id="SECID0EHKAE"><title>Distribution, habitat and phenology.</title><p>This new species is also endemic to Sa Pa, northern Vietnam and grows widely scattered on wet ground along road sides or along streams in evergreen broad-leaved forests, at an elevation of 1700–1890 m. Flowering from August to September and fruiting from September to October.</p></tp:treatment-sec><tp:treatment-sec sec-type="etymology" id="SECID0EMKAE"><title>Etymology.</title><p>The species epithet refers to the unusually long length of the corolla tube in <italic><tp:taxon-name><tp:taxon-name-part taxon-name-part-type="genus" reg="Oreocharis">Oreocharis</tp:taxon-name-part></tp:taxon-name></italic>.</p></tp:treatment-sec><tp:treatment-sec sec-type="conservation status" id="SECID0EZKAE"><title>Conservation status.</title><p>Endangered EN B2ab (iii), following <xref ref-type="bibr" rid="B8">IUCN (2012)</xref> guidelines. This is based on an EOO of &lt; 35 km<sup>2</sup>, being known from fewer than five populations and with disturbed locality.</p></tp:treatment-sec><tp:treatment-sec sec-type="material" id="SECID0EFLAE"><title>Additional specimens examined.</title><p>VIETNAM. Lao Cai, Sa Pa distr., Kuoang Village, <named-content xmlns:xlink="http://www.w3.org/1999/xlink" content-type="dwc:verbatimCoordinates" xlink:type="simple"><named-content content-type="geo-json" specific-use="{&#34;type&#34;:&#34;Point&#34;,&#34;coordinates&#34;:[103.794861,22.478794]}" id="NCID0EOLAE" xlink:type="simple">22°28'43.66"N, 103°47'41.5"E</named-content></named-content>, 1700 m elevation, growing on humus soil in wet and shady places, 11 September 2005, <italic>X. P. Vu, D. H. Duong, V. D. Nguyen, Q. B. Nguyen, T.D.Nguyen, R. de Kok, G. Bramley, G. Challen, M. Vorontsova HNK 58</italic> (K!); Sa Pa, Ta Phin cave, in secondary forests, <named-content xmlns:xlink="http://www.w3.org/1999/xlink" content-type="dwc:verbatimCoordinates" xlink:type="simple"><named-content content-type="geo-json" specific-use="{&#34;type&#34;:&#34;Point&#34;,&#34;coordinates&#34;:[103.770272,22.348467]}" id="NCID0EYLAE" xlink:type="simple">22°20'54.48"N, 103°46'12.98"E</named-content></named-content>, 1879 m elevation, 30 October 2012, in fruit, <italic>Q. H. Nguyen, T.H. Nguyen, Y. M. Shui, Y. K. Sima, S. X. Yang, Z. Zhou, J. Liu CK670</italic> (KUN!, Herbarium of the Centre for Plant Conservation, Vietnam Union of Science and Technology Associations, Hanoi!); Sapa distr., the path to Fanxipan from Ton Station, <named-content xmlns:xlink="http://www.w3.org/1999/xlink" content-type="dwc:verbatimCoordinates" xlink:type="simple"><named-content content-type="geo-json" specific-use="{&#34;type&#34;:&#34;Point&#34;,&#34;coordinates&#34;:[103.779944,22.333611]}" id="NCID0ECMAE" xlink:type="simple">22°20'01"E, 103°46'47.8"E</named-content></named-content>, 2000 m elevation, 10 August 2007, in fruit, <italic>N. V. Du, P. Wharton &amp; B. Wynn-Jones 10</italic> (K!); Tonkin, route de Chapa à la garderie du Col de Lo Qui Ho, 1800 m elevation, September 1929, in flower, <italic>P. A. Pételot 5177</italic> (P: P03934211!; P04079324!; P03511246!); Col de Lo Qui Ho, elev. 2000 m, August 1933, in flower, <italic>P. A. Pételot 7247</italic> (P: P03934227); Col de Lo Qui Ho, elev. 1900, 16 August 1926, in flower, <italic>Poilane 12965</italic> (P: P04079331).</p></tp:treatment-sec><tp:treatment-sec sec-type="notes" id="SECID0EPMAE"><title>Notes.</title><p>A previous collection of this species, <italic>X.P. Vu</italic> et al. <italic>HNK 58</italic>, K!, had been identified as <italic><tp:taxon-name><tp:taxon-name-part taxon-name-part-type="genus" reg="Oreocharis">Oreocharis</tp:taxon-name-part> <tp:taxon-name-part taxon-name-part-type="species" reg="hirsuta">hirsuta</tp:taxon-name-part></tp:taxon-name></italic>, a species from Thailand that demarcates the southern<!--PageBreak--><!--PageBreak-->most distribution of the genus (<xref ref-type="bibr" rid="B1">Barnett 1961</xref>; <xref ref-type="bibr" rid="B11">Möller et al. 2011</xref>). When comparing the specimens studied here with type material and recent collections of <italic><tp:taxon-name><tp:taxon-name-part taxon-name-part-type="genus" reg="Oreocharis">O.</tp:taxon-name-part> <tp:taxon-name-part taxon-name-part-type="species" reg="hirsuta">hirsuta</tp:taxon-name-part></tp:taxon-name></italic> in the herbaria of the Royal Botanic Gardens, Kew (K) and the Royal Botanic Garden Edinburgh (E), it was found that they can be morphologically differentiated (Table <xref ref-type="table" rid="T2">2</xref>; Figs <xref ref-type="fig" rid="F2">2I–L</xref>). Earlier collections by Pételot and Poilane in Vietnam and deposited in the Muséum National d’Histoire Naturelle in Paris (P), remained unnamed until now. These collections were made near Chapa at Lo Qui Ho, a station on the slopes near the summit of Fan Si Pan).</p><table-wrap id="T2" position="float" orientation="portrait"><label>Table 2.</label><caption><p>Morphological comparison between <italic><tp:taxon-name><tp:taxon-name-part taxon-name-part-type="genus" reg="Oreocharis">Oreocharis</tp:taxon-name-part> <tp:taxon-name-part taxon-name-part-type="species" reg="longituba">longituba</tp:taxon-name-part></tp:taxon-name></italic> sp. nov. and <italic><tp:taxon-name><tp:taxon-name-part taxon-name-part-type="genus" reg="Oreocharis">O.</tp:taxon-name-part> <tp:taxon-name-part taxon-name-part-type="species" reg="hirsuta">hirsuta</tp:taxon-name-part></tp:taxon-name></italic> Barnett.</p></caption><table id="TID0ESIAE" rules="all"><tbody><tr><th rowspan="1" colspan="1">Character</th><th rowspan="1" colspan="1">
                    <italic><tp:taxon-name><tp:taxon-name-part taxon-name-part-type="genus" reg="Oreocharis">O.</tp:taxon-name-part> <tp:taxon-name-part taxon-name-part-type="species" reg="longituba">longituba</tp:taxon-name-part></tp:taxon-name></italic> sp. nov.</th><th rowspan="1" colspan="1">
                    <italic><tp:taxon-name><tp:taxon-name-part taxon-name-part-type="genus" reg="Oreocharis">O.</tp:taxon-name-part> <tp:taxon-name-part taxon-name-part-type="species" reg="hirsuta">hirsuta</tp:taxon-name-part></tp:taxon-name></italic>
                  </th></tr><tr><td rowspan="1" colspan="1">
                    <bold>Petiole</bold>
                  </td><td rowspan="1" colspan="1">pubescent</td><td rowspan="1" colspan="1">hirsute</td></tr><tr><td rowspan="1" colspan="1">
                    <bold>Leaf blade</bold>
                  </td><td rowspan="1" colspan="1">(sub)orbicular, margin crenate</td><td rowspan="1" colspan="1">narrowly ovate or lanceolate, margin bi-serrate</td></tr><tr><td rowspan="1" colspan="1">
                    <bold>Peduncle</bold>
                  </td><td rowspan="1" colspan="1">densely white villous</td><td rowspan="1" colspan="1">hirsute</td></tr><tr><td rowspan="1" colspan="1">
                    <bold>Calyx</bold>
                  </td><td rowspan="1" colspan="1">0.8–1.5 cm long, abaxially hispid</td><td rowspan="1" colspan="1">3.4–7.5 mm long, abaxially hirsute</td></tr><tr><td rowspan="1" colspan="1">
                    <bold>Corolla</bold>
                  </td><td rowspan="1" colspan="1">3–3.5 cm long, inside pubescent</td><td rowspan="1" colspan="1">1.9–2.5 cm long, inside glabrous</td></tr><tr><td rowspan="1" colspan="1">
                    <bold>Corolla tube</bold>
                  </td><td rowspan="1" colspan="1">2–2.5 cm long, 3–3.5 mm in diam. at base and 6–7 mm in diam. at throat</td><td rowspan="1" colspan="1">1.5–1.9 cm long, 4–5 mm in diam. from base to top</td></tr><tr><td rowspan="1" colspan="1">
                    <bold>Corolla lip</bold>
                  </td><td rowspan="1" colspan="1">lobes unequal</td><td rowspan="1" colspan="1">lobes more or less equal</td></tr><tr><td rowspan="1" colspan="1">
                    <bold>Stamens</bold>
                  </td><td rowspan="1" colspan="1">4, anthers coherent in two pairs; filaments glabrous; anthers round</td><td rowspan="1" colspan="1">4, anthers not coherent, glabrous; filaments hirsute; anthers oval</td></tr><tr><td rowspan="1" colspan="1">
                    <bold>Ovary</bold>
                  </td><td rowspan="1" colspan="1">1.2–1.4 cm long</td><td rowspan="1" colspan="1">5–5.5 mm long</td></tr><tr><td rowspan="1" colspan="1">
                    <bold>Disc</bold>
                  </td><td rowspan="1" colspan="1">2.8–3 mm tall</td><td rowspan="1" colspan="1">1–2 mm tall</td></tr></tbody></table></table-wrap><fig id="F2" position="float" orientation="portrait"><label>Figure 2.</label><caption><p>
                <italic><tp:taxon-name><tp:taxon-name-part taxon-name-part-type="genus" reg="Oreocharis">Oreocharis</tp:taxon-name-part> <tp:taxon-name-part taxon-name-part-type="species" reg="longituba">longituba</tp:taxon-name-part></tp:taxon-name></italic> W.H.Chen, Q.H.Nguyen &amp; Y.M.Shui, sp. nov. (<bold>A–H</bold>) and its most similar species, <italic><tp:taxon-name><tp:taxon-name-part taxon-name-part-type="genus" reg="Oreocharis">Oreocharis</tp:taxon-name-part> <tp:taxon-name-part taxon-name-part-type="species" reg="hirsuta">hirsuta</tp:taxon-name-part></tp:taxon-name></italic> Barnett (<bold>I–L</bold>) <bold>A</bold> Habitat <bold>B</bold> Mature plant <bold>C</bold> Abaxial leaf surface <bold>D, E</bold> Front view of flower <bold>F</bold> Pistil with immature stigma, disc and calyx <bold>G</bold> Lateral view of flower <bold>H</bold> Opened corolla <bold>I</bold> Mature plant <bold>J</bold> Flower and fruits <bold>K</bold> Front view of flowers <bold>L</bold> Side view of flowers. Scale bars: <bold>A, I</bold> =5 cm, <bold>D–H</bold> = 1 cm; <bold>J, K, L</bold>= 2 cm. <bold>A–H</bold> photographs by Yu-Min Shui, <bold>I–L</bold> by Preecha Karaket of <italic>Middleton et al. 4550</italic>.</p></caption><graphic xmlns:xlink="http://www.w3.org/1999/xlink" xlink:href="phytokeys-94-095-g002.jpg" position="float" orientation="portrait" xlink:type="simple" id="oo_182230.jpg"/></fig><fig id="F3" position="float" orientation="portrait"><label>Figure 3.</label><caption><p>
                <italic><tp:taxon-name><tp:taxon-name-part taxon-name-part-type="genus" reg="Oreocharis">Oreocharis</tp:taxon-name-part> <tp:taxon-name-part taxon-name-part-type="species" reg="grandiflora">grandiflora</tp:taxon-name-part></tp:taxon-name></italic> W.H.Chen, Q.H.Nguyen &amp; Y.M.Shui, sp. nov. (all drawings based on the holotype <italic>Y.M. Shui</italic> et al. <italic>B2013-550</italic> in KUN, drawn by Y.F. Shui) <bold>A</bold> Habit <bold>B</bold> Opened corolla showing corolla lobes and two pairs of stamens <bold>C</bold> pistil at stigma receptivity and calyx.</p></caption><graphic xmlns:xlink="http://www.w3.org/1999/xlink" xlink:href="phytokeys-94-095-g003.jpg" position="float" orientation="portrait" xlink:type="simple" id="oo_182231.jpg"/></fig><fig id="F4" position="float" orientation="portrait"><label>Figure 4.</label><caption><p>
                <italic><tp:taxon-name><tp:taxon-name-part taxon-name-part-type="genus" reg="Oreocharis">Oreocharis</tp:taxon-name-part> <tp:taxon-name-part taxon-name-part-type="species" reg="longituba">longituba</tp:taxon-name-part></tp:taxon-name></italic> W.H.Chen, Q.H.Nguyen &amp; Y.M.Shui, sp. nov. (all drawings based on the holotype <italic>Y.M. Shui</italic> et al. <italic>B2013-551</italic> in KUN, drawn by J.X. Liu). <bold>A</bold> Habit <bold>B</bold> Abaxial leaf surface <bold>C</bold> Opening flower from below showing the inflated part near the distal end of the corolla tube <bold>D</bold> Open flower from above <bold>E</bold> Opened corolla showing two pairs of stamens <bold>F</bold> Pistil (immature at male stage), disc and calyx <bold>G</bold> Front view of flower.</p></caption><graphic xmlns:xlink="http://www.w3.org/1999/xlink" xlink:href="phytokeys-94-095-g004.jpg" position="float" orientation="portrait" xlink:type="simple" id="oo_182232.jpg"/></fig><p>With its long corolla tube up to 2.5 cm, <italic><tp:taxon-name><tp:taxon-name-part taxon-name-part-type="genus" reg="Oreocharis">O.</tp:taxon-name-part> <tp:taxon-name-part taxon-name-part-type="species" reg="longituba">longituba</tp:taxon-name-part></tp:taxon-name></italic> has the longest tube amongst the yellow flowered species with infundibuliform corollas in <italic><tp:taxon-name><tp:taxon-name-part taxon-name-part-type="genus" reg="Oreocharis">Oreocharis</tp:taxon-name-part></tp:taxon-name></italic>. It is also the only species with coherent anthers amongst species in the previous, narrower concept <!--PageBreak-->of <italic><tp:taxon-name><tp:taxon-name-part taxon-name-part-type="genus" reg="Oreocharis">Oreocharis</tp:taxon-name-part></tp:taxon-name></italic>. In the current wider delimitation of <italic><tp:taxon-name><tp:taxon-name-part taxon-name-part-type="genus" reg="Oreocharis">Oreocharis</tp:taxon-name-part></tp:taxon-name></italic>, the corolla tube is more similar in shape, though not in size, to those species previously placed in <italic><tp:taxon-name><tp:taxon-name-part taxon-name-part-type="genus" reg="Ancylostemon">Ancylostemon</tp:taxon-name-part></tp:taxon-name></italic> Craib and <italic><tp:taxon-name><tp:taxon-name-part taxon-name-part-type="genus" reg="Paraisometrum">Paraisometrum</tp:taxon-name-part></tp:taxon-name></italic> Wang (<xref ref-type="bibr" rid="B26">Wang et al. 1990</xref>, <xref ref-type="bibr" rid="B27">1998</xref>; <xref ref-type="bibr" rid="B28">Weitzman et al. 1997</xref>; <xref ref-type="bibr" rid="B2">Chen et al. 2014</xref>).</p></tp:treatment-sec><ref-list><ref id="B8"><mixed-citation xmlns:xlink="http://www.w3.org/1999/xlink" xlink:type="simple">
          <institution xlink:type="simple">IUCN</institution> (<year>2012</year>) IUCN red list categories and criteria, Version 3.1 (2<sup>nd</sup> edn). IUCN Species Survival Commission, Gland &amp; Cambridge. Available from: <ext-link xlink:type="simple" ext-link-type="uri" xlink:href="http://www.iucnredlist.org/technical-documents/categories-and-criteria">http://www.iucnredlist.org/technical-documents/categories-and-criteria</ext-link></mixed-citation></ref><ref id="B1"><mixed-citation xmlns:xlink="http://www.w3.org/1999/xlink" xlink:type="simple">
          <person-group><name name-style="western"><surname>Barnett</surname><given-names>EC</given-names></name></person-group> (<year>1961</year>) <article-title>Contributions to the flora of Thailand: LV.</article-title> <source>Kew Bulletin</source> <volume>15</volume>: <fpage>249</fpage>–<lpage>259</lpage>. <ext-link xlink:type="simple" ext-link-type="doi" xlink:href="10.2307/4109363">https://doi.org/10.2307/4109363</ext-link></mixed-citation></ref><ref id="B11"><mixed-citation xmlns:xlink="http://www.w3.org/1999/xlink" xlink:type="simple">
          <person-group><name name-style="western"><surname>Möller</surname><given-names>M</given-names></name><name name-style="western"><surname>Middleton</surname><given-names>DJ</given-names></name><name name-style="western"><surname>Nishii</surname><given-names>K</given-names></name><name name-style="western"><surname>Wei</surname><given-names>YG</given-names></name><name name-style="western"><surname>Sontag</surname><given-names>S</given-names></name><name name-style="western"><surname>Weber</surname><given-names>A</given-names></name></person-group> (<year>2011</year>) <article-title>A new delineation for <italic><tp:taxon-name><tp:taxon-name-part taxon-name-part-type="genus">Oreocharis</tp:taxon-name-part></tp:taxon-name></italic> incorporating an additional ten genera of Chinese <tp:taxon-name><tp:taxon-name-part taxon-name-part-type="family">Gesneriaceae</tp:taxon-name-part></tp:taxon-name>.</article-title> <source>Phytotaxa</source> <volume>23</volume>: <fpage>1</fpage>–<lpage>36</lpage>. <ext-link xlink:type="simple" ext-link-type="doi" xlink:href="10.11646/phytotaxa.23.1.1">https://doi.org/10.11646/phytotaxa.23.1.1</ext-link></mixed-citation></ref><ref id="B26"><mixed-citation xmlns:xlink="http://www.w3.org/1999/xlink" xlink:type="simple">
          <person-group><name name-style="western"><surname>Wang</surname><given-names>WT</given-names></name><name name-style="western"><surname>Pan</surname><given-names>KY</given-names></name><name name-style="western"><surname>Li</surname><given-names>ZY</given-names></name></person-group> (<year>1990</year>) <article-title><tp:taxon-name><tp:taxon-name-part taxon-name-part-type="family">Gesneriaceae</tp:taxon-name-part></tp:taxon-name>.</article-title> In: <person-group><name name-style="western"><surname>Wang</surname><given-names>WT</given-names></name></person-group> (<role>Ed.</role>) <issue-title>Flora Reipublicae Popularis Sinicae vol.</issue-title> <source>69. Science Press, Beijing</source>, <fpage>190</fpage>–<lpage>203</lpage>.</mixed-citation></ref><ref id="B27"><mixed-citation xmlns:xlink="http://www.w3.org/1999/xlink" xlink:type="simple">
          <person-group><name name-style="western"><surname>Wang</surname><given-names>WT</given-names></name><name name-style="western"><surname>Pan</surname><given-names>KY</given-names></name><name name-style="western"><surname>Li</surname><given-names>ZY</given-names></name><name name-style="western"><surname>Weitzman</surname><given-names>AL</given-names></name><name name-style="western"><surname>Skog</surname><given-names>LE</given-names></name></person-group> (<year>1998</year>) <article-title><tp:taxon-name><tp:taxon-name-part taxon-name-part-type="family">Gesneriaceae</tp:taxon-name-part></tp:taxon-name>.</article-title> In: <person-group><name name-style="western"><surname>Wu</surname><given-names>ZY</given-names></name><name name-style="western"><surname>Raven</surname><given-names>PH</given-names></name></person-group> (<role>Eds</role>) <issue-title>Flora of China vol.</issue-title> <source>18. Science Press, Beijing &amp; Missouri Bot Garden, St. Louis</source>, <fpage>268</fpage>–<lpage>272</lpage>.</mixed-citation></ref><ref id="B28"><mixed-citation xmlns:xlink="http://www.w3.org/1999/xlink" xlink:type="simple">
          <person-group><name name-style="western"><surname>Weitzman</surname><given-names>AL</given-names></name><name name-style="western"><surname>Skog</surname><given-names>LE</given-names></name><name name-style="western"><surname>Wang</surname><given-names>WT</given-names></name><name name-style="western"><surname>Pan</surname><given-names>KY</given-names></name><name name-style="western"><surname>Li</surname><given-names>ZY</given-names></name></person-group> (<year>1997</year>) <article-title>New taxa, new combinations, and notes on Chinese <tp:taxon-name><tp:taxon-name-part taxon-name-part-type="family">Gesneriaceae</tp:taxon-name-part></tp:taxon-name>.</article-title> <source>Novon</source> <volume>7</volume>: <fpage>423</fpage>–<lpage>435</lpage>. <ext-link xlink:type="simple" ext-link-type="doi" xlink:href="10.2307/3391777">https://doi.org/10.2307/3391777</ext-link></mixed-citation></ref><ref id="B2"><mixed-citation xmlns:xlink="http://www.w3.org/1999/xlink" xlink:type="simple">
          <person-group><name name-style="western"><surname>Chen</surname><given-names>W-H</given-names></name><name name-style="western"><surname>Shui</surname><given-names>Y-M</given-names></name><name name-style="western"><surname>Yang</surname><given-names>JB</given-names></name><name name-style="western"><surname>Wang</surname><given-names>H</given-names></name><name name-style="western"><surname>Nishii</surname><given-names>K</given-names></name><name name-style="western"><surname>Wen</surname><given-names>F</given-names></name><name name-style="western"><surname>Zhang</surname><given-names>ZR</given-names></name><name name-style="western"><surname>Möller</surname><given-names>M</given-names></name></person-group> (<year>2014</year>) Taxonomic status, phylogenetic affinities and genetic diversity of a presumed extinct genus, <italic><tp:taxon-name><tp:taxon-name-part taxon-name-part-type="genus">Paraisometrum</tp:taxon-name-part></tp:taxon-name></italic> W.T. Wang (<tp:taxon-name><tp:taxon-name-part taxon-name-part-type="family">Gesneriaceae</tp:taxon-name-part></tp:taxon-name>) from the karst regions of Southwest China. PLoS ONE 9: e107967. <ext-link xlink:type="simple" ext-link-type="doi" xlink:href="10.1371/journal.pone.0107967">https://doi.org/10.1371/journal.pone.0107967</ext-link></mixed-citation></ref></ref-list></tp:taxon-treatment>
